# Supplementary material for: Bacterial community succession and functional gene dynamics of nitrogen and phosphorus cycling in recirculating aquaculture systems of shrimp
Source: FEMS Microbiol Ecol. 2026 Jul 25;102(8):fiag081. doi: 10.1093/femsec/fiag081 (PMC13421783; doi:10.1093/femsec/fiag081)
Supplement: fiag081_Supplemental_Files [file fiag081_supplemental_files.zip]

Archive with 2 entries (2 files):
- Fig. A1(1).tif
- Supplementary files.docx
